# Supplementary material for: Changes in physio-biochemical parameters and expression of metallothioneins in Avena sativa L. in response to drought
Source: Sci Rep. 2023 Feb 12;13:2486. doi: 10.1038/s41598-023-29394-2 (PMC9922688; doi:10.1038/s41598-023-29394-2)
Supplement: Supplementary file 1 — Supplementary Information. [file 41598_2023_29394_MOESM1_ESM.xlsx]

## Sheet: S1
	Supplmentary table S1. Cis-regulatory elements identified in A. sativa MT genes using PlantCARE tool. Motifs were grouped accroding to their predicted functions. The number of each element for each gene is given, a total number of particular types of elements for each gene and a total number of particular element for all AsMT genes are also given.
		Hormone responsive elements										elements involved in light responsiveness													Abiotic stress-related elements							Biotic stress-related elements				Development-related elements						Promoter related elements						Other elements
Category			elements involved in the abscisic acid responsiveness			elements involved in the MeJA-responsiveness			elements involved in gibberellin responsiveness	elements involved in auxin responsiveness			3-AF1 binding site	ATC-motif	Box_4	CCAAT-box	chs-CMA1a	I-box	GATA-motif	GATT-motif	G-box	LAMP-element	Sp1	TCT-motif		elements involved in drought-inducibility				elements involved in stress response	elements essential for the anaerobic induction		elements involved in fungal elicitor responsiveness	Wound responsive elements			elements related to meristem expression			elements involved in endosperm expression	elements involved in seed-specific regulation		CAAT-box	TATA-box	AT~TATA-box	A-box	AT-rich element		Unnamed__1
Elements			ABRE	ABRE3a	ABRE4	CGTCA-motif	TGACG-motif	as-1	P-box	AuxRR-core	TGA-element															DRE core	MBS	MYB	MYC	STRE	ARE		W box	WRE3	WUN-motif		CAT-box	CCGTCC motif	NON box	GCN4_motif	RY-element
Function			cis-acting element involved in the abscisic acid responsiveness	involved in the abscisic acid responsiveness	involved in the abscisic acid responsiveness	cis-acting regulatory element involved in the MeJA-responsiveness	cis-acting regulatory element involved in the MeJA-responsiveness	involved in MeJA response	gibberellin-responsive element	cis-acting regulatory element involved in auxin responsiveness	auxin-responsive element		light responsive element	part of a conserved DNA module involved in light responsiveness	part of a conserved DNA module involved in light responsiveness	MYBHv1 binding site	part of a light responsive element	part of a light responsive element	part of a light responsive element	part of a light responsive element	cis-acting regulatory element involved in light responsiveness	part of a light responsive element	light responsive element	part of a light responsive element		Dehydration-responsive element	MYB binding site involved in drought-inducibility	involved in drought-inducibility	involved in drought-inducibility	Stress Response Element	cis-acting regulatory element essential for the anaerobic induction		Fungal elicitor responsive element	wound-response element	wound-responsive element		cis-acting regulatory element related to meristem expression	a cis-acting regulatory element related to meristem specific activation	cis-acting regulatory element related to meristem specific activation	cis-regulatory element involved in endosperm expression	cis-acting regulatory element involved in seed-specific regulation		common cis-acting element in promoter and enhancer regions	core promoter element around -30 of transcription start	Core promoter element	cis-acting regulatory element	binding site of AT-rich DNA binding protein (ATBP-1)		unidentified
MT genes	Total	Total										Total													Total							Total				Total						Total						Total
AsMT1	97	11	2	1	1	2	2	2	0	1	0	6	0	1	1	0	0	0	0	0	3	1	0	0	10	0	3	3	3	1	0	1	0	0	1	2	1	0	0	1	0	51	33	16	2	0	0	16	3
AsMT2	104	20	7	0	0	4	4	4	0	0	1	20	0	0	3	2	0	1	1	1	11	0	1	0	7	1	1	3	1	1	0	2	0	2	0	7	1	6	0	0	0	28	13	12	0	3	0	20	5
AsMT3	92	5	1	0	0	1	1	1	1	0	0	4	1	0	0	0	1	0	0	0	1	0	0	1	5	0	0	1	1	1	2	1	1	0	0	10	0	6	2	1	1	52	18	26	4	3	1	15	1
Total		36	10	1	1	7	7	7	1	1	1	30	1	1	4	2	1	1	1	1	15	1	1	1	22	1	4	7	5	3	2	4	1	2	1	19	2	12	2	2	1	131	64	54	6	6	1	51	9
[truncated: 2 more columns]

## Sheet: S2
	Supplementary table S2. The numbers of particular types of cis-regulatory motifs in each type of A. sativa MT genes and the total number of particular type of regulatory motifs in all AsMT genes.
	Element	AsMT1	AsMT2	AsMT3	Total
	Light responsive elements	6	20	4	30
	Development related elements	2	7	10	19
	Promoter related elements	51	28	52	131
	Hormone responsive elements	11	20	5	36
	Abiotic stress-related elements	10	7	5	22
	Biotic stress-related elements	1	2	1	4
	Other elements	16	20	15	51
	Total	97	104	92

## Sheet: _xltb_storage_
XL Toolbox Settings
	export_preset	<?xml version="1.0" encoding="utf-16"?>_x000D_ <Preset xmlns:xsd="http://www.w3.org/2001/XMLSchema" xmlns:xsi="http://www.w3.org/2001/XMLSchema-instance">_x000D_ <Name>Png, 1200 dpi, RGB, Transparent canvas</Name>_x000D_ <Dpi>1200</Dpi>_x000D_ <FileType>Png</FileType>_x000D_ <ColorSpace>Rgb</ColorSpace>_x000D_ <Transparency>TransparentCanvas</Transparency>_x000D_ <UseColorProfile>false</UseColorP…
	export_path	C:\Users\wikol\Desktop\Wykresy analiza promotorów2.png
